# Supplementary material for: Interaction with IP6K1 supports pyrophosphorylation of substrate proteins by the inositol pyrophosphate 5-InsP7
Source: Biosci Rep. 2024 Oct 4;44(10):BSR20240792. doi: 10.1042/BSR20240792 (PMC11461180; doi:10.1042/BSR20240792)
Supplement: Supplementary Tables S1-S3 [file BSR-2024-0792_supp.zip]

Archive with 7 entries (7 files):
- BSR-2024-0792_suppst2.pdf
- BSR-2024-0792_suppst2E.xlsx
- BSR-2024-0792_suppst3.pdf
- BSR-2024-0792_suppst3F.xlsx
- BSR-2024-0792_suppsf.pdf
- BSR-2024-0792_suppst1.pdf
- BSR-2024-0792_suppst1d.xlsx
